# Supplementary material for: Machine Learning and the Use of Spectroscopy for Adulteration Detection in Turmeric Powder
Source: Molecules. 2026 May 21;31(10):1774. doi: 10.3390/molecules31101774 (PMC13209246; doi:10.3390/molecules31101774)
Supplement: Supplementary file 1 [file molecules-31-01774-s001.zip]

Archive with 1 entries (1 files):
- molecules-4184586-supplementary.pdf
